# Supplementary material for: Novel Alkaloids from Marine Actinobacteria: Discovery and Characterization
Source: Mar Drugs. 2021 Dec 22;20(1):6. doi: 10.3390/md20010006 (PMC8777666; doi:10.3390/md20010006)
Supplement: Supplementary file 1 [file marinedrugs-20-00006-s001.zip › Supplementary Table S1.xlsx]

## Sheet: Novel alkaloids
Compound	Producing strain	Alkaloid group	Bioactivity	Reference
Strepchazolin A	Streptomyces chartreusis NA02069	Piperidine	Antibacterial Acetylcholinesterase inhibition	15
Strepchazolin B	Streptomyces chartreusis NA02069	Piperidine	None	15
Chartrenoline	Streptomyces chartreusis NA02069	Piperidine	None	17
Streptopertusacin A	Streptomyces sp. HZP-2216E	Indolizine	Antibacterial	22
Cyclizidine B	Streptomyces sp. HNA39	Indolizine	None	23
Cyclizidine C	Streptomyces sp. HNA39	Indolizine	ROCK2 protein kinase inhibition Cytotoxic	23
Cyclizidine D	Streptomyces sp. HNA39	Indolizine	None	23
Cyclizidine E	Streptomyces sp. HNA39	Indolizine	None	23
Cyclizidine F	Streptomyces sp. HNA39	Indolizine	ROCK2 protein kinase inhibition	23
Cyclizidine G	Streptomyces sp. HNA39	Indolizine	None	23
Cyclizidine H	Streptomyces sp. HNA39	Indolizine	ROCK2 protein kinase inhibition	23
Cyclizidine I	Streptomyces sp. HNA39	Indolizine	ROCK2 protein kinase inhibition	23
Cyclizidine J	Streptomyces sp. HNA39	Indolizine	None	25
Streptoglutarimide A	Streptomyces sp. ZZ741	Glutarimide	Antibacterial Antifungal	20
Streptoglutarimide B	Streptomyces sp. ZZ741	Glutarimide	Antibacterial Antifungal	20
Streptoglutarimide C	Streptomyces sp. ZZ741	Glutarimide	Antibacterial Antifungal	20
Streptoglutarimide D	Streptomyces sp. ZZ741	Glutarimide	Antibacterial Antifungal	20
Streptoglutarimide E	Streptomyces sp. ZZ741	Glutarimide	Antibacterial Antifungal	20
Streptoglutarimide F	Streptomyces sp. ZZ741	Glutarimide	Antibacterial Antifungal	20
Streptoglutarimide G	Streptomyces sp. ZZ741	Glutarimide	Antibacterial Antifungal	20
Streptoglutarimide H	Streptomyces sp. ZZ741	Glutarimide	Antibacterial Antifungal Cytotoxic	20
Streptoglutarimide I	Streptomyces sp. ZZ741	Glutarimide	Antibacterial Antifungal	20
Streptoglutarimide J	Streptomyces sp. ZZ741	Glutarimide	Antibacterial Antifungal	20
Geranylpyrrol A	Streptomyces sp. CHQ-64ΔrdmF	Pyrrole	None	27
Phallusialide A	Micromonospora sp. MMA-2495	Pyrrole	Antibacterial	29
Phallusialide B	Micromonospora sp. MMA-2495	Pyrrole	Antibacterial	29
Phallusialide C	Micromonospora sp. MMA-2495	Pyrrole	None	29
Phallusialide D	Micromonospora sp. MMA-2495	Pyrrole	None	29
Phallusialide E	Micromonospora sp. MMA-2495	Pyrrole	None	29
Anandine A	Streptomyces anandii H41-59	Pyrrole	Cytotoxic	30
Anandine B	Streptomyces anandii H41-59	Pyrrole	Cytotoxic	30
2-ethylhexyl 1H-imidazole-4- carboxylate	Verrucosispora sp. FIM06-0036	Imidazole	Antibacterial	33
Nocarimidazole C	Kocuria sp. T35-5	Imidazole	Antibacterial Antifungal Cytotoxic	34
Nocarimidazole D	Kocuria sp. T35-5	Imidazole	Antibacterial Antifungal	34
Microindolinone A	Microbacterium sp. MCCC 1A11207	Indole	None	39
Anthranoside C	Streptomyces sp. CMN-62	Indole	Antiviral	40
Saccharomonosporine A	Saccharomonospora sp. UR22 and Dietzia sp. UR66	Indole	Cytotoxic	41
Convolutamydine F	Saccharomonospora sp. UR22 and Dietzia sp. UR66	Indole	None	41
Streptoprenylindole A	Streptomyces sp. ZZ820	Indole	None	42
Streptoprenylindole B	Streptomyces sp. ZZ820	Indole	None	42
Streptoprenylindole C	Streptomyces sp. ZZ820	Indole	None	42
11457B	Pseudonocardia sp. SCSIO 11457	Indole	None	35
12-N-methyl-k252c	Streptomyces sp. A22	Indole	Protein kinase inhibition	46
3-hydroxy-K252d	Streptomyces sp. OUCMDZ-3118	Indole	Cytotoxic	47
Loonamycin A	Nocardiopsis flavescens NA01583	Indole	Cytotoxic	48
Loonamycin B	Nocardiopsis flavescens NA01583	Indole	Unknown	48
Loonamycin C	Nocardiopsis flavescens NA01583	Indole	Unknown	48
Dionemycin	Streptomyces sp. SCSIO 1179	Indole	Antibacterial Cytotoxic	43
6-OMe-7′,7′′-dichorochromopyrrolic acid	Streptomyces sp. SCSIO 1179	Indole	Antibacterial Cytotoxic	43
Isotirandamycin B	Streptomyces sp. SCSIO 41399	Pyrrolidine	Antibacterial	31
11457 A	Pseudonocardia sp. SCSIO 11457	Pyrimidine	None	35
Thymidine-3-mercaptocarbamic acid	Streptomyces sp. Call-36	Pyrimidine	Cytotoxic	37
Thymidine-3-thioamine	Streptomyces sp. Call-36	Pyrimidine	Cytotoxic	37
4-methoxy-2H-isoquinolin-1-one	Nocardiopsis lucentensis sp. ASMR2	Isoquinoline	None	61
Piericidin F	Streptomyces sp. CHQ-64ΔrdmF	Pyridine	Cytotoxic	27
Nocazine F	Nocardiopsis sp. YIM M13066	Diketopiperazine	Cytotoxic T3SS inhibition	53
Nocazine G	Nocardiopsis sp. YIM M13066	Diketopiperazine	Antibacterial Cytotoxic	53
Streptopyrazinone A	Streptomyces sp. ZZ446	Diketopiperazine	None	54
Streptopyrazinone B	Streptomyces sp. ZZ446	Diketopiperazine	None	54
Streptopyrazinone C	Streptomyces sp. ZZ446	Diketopiperazine	None	54
Streptopyrazinone D	Streptomyces sp. ZZ446	Diketopiperazine	None	54
Maculosin-O-a-L-rhamnopyr-anoside	Streptomyces sp. ZZ446	Diketopiperazine	Antibacterial Antifungal	55
Actinozine A	Streptomyces sp. Call-36	Diketopiperazine	Antibacterial Antifungal Cytotoxic	37
Photopiperazine A	Streptomyces sp. AJS-327	Diketopiperazine	Cytotoxic	56
Photopiperazine B	Streptomyces sp. AJS-327	Diketopiperazine	Cytotoxic	56
Photopiperazine C	Streptomyces sp. AJS-327	Diketopiperazine	Cytotoxic	56
Photopiperazine D	Streptomyces sp. AJS-327	Diketopiperazine	Cytotoxic	56
Streptodiketopiperazine A	Streptomyces sp. SY1965	Diketopiperazine	Antifungal	57
Streptodiketopiperazine B	Streptomyces sp. SY1965	Diketopiperazine	Antifungal	57
Cyclo-(D-8-acetoxyl-Pro-L-Leu)	Streptomyces sp. SCSIO 41400	Diketopiperazine	PL inhibitor	58
Marinoterpin A	Streptomyces AJS-327	Quinoline	Unknown	59
Marinoterpin B	Streptomyces CNQ-253	Quinoline	Unknown	59
Marinoterpin C	Streptomyces CNQ-253	Quinoline	Unknown	59
Spiroindimicin E	Streptomyces sp. MP131-18	Bisindole Pyrrole	Cytotoxic	62
Spiroindimicin F	Streptomyces sp. MP131-18	Bisindole Pyrrole	Unknown	62
Pyrizomicin A	Lechevalieria aerocolonigenes K10-0216	Thiazole and Pyridine	Antibacterial Antifungal	63
Pyrizomicin B	Lechevalieria aerocolonigenes K10-0216	Thiazole and Pyridine	Antibacterial Antifungal	63
