# Supplementary material for: Novel Alkaloids from Marine Actinobacteria: Discovery and Characterization
Source: Mar Drugs. 2021 Dec 22;20(1):6. doi: 10.3390/md20010006 (PMC8777666; doi:10.3390/md20010006)
Supplement: Supplementary file 1 [file marinedrugs-20-00006-s001.zip › Supplementary Table S2.xlsx]

## Sheet: Compounds
Compound	Alkaloid group	Discovery method	Producing strain	Culture conditions	Extraction/ isolation method	Analytical methodology	Missing information	Analytical techniques	Reference
Marinoterpins A−C	Quinoline	Isolation from natural producer: chemical analysis.	Streptomyces CNQ-253 and AJS-327	Strain AJS-327 cultured in 12 × 1 L volumes of a seawater-based A1 medium (10 g of starch, 4 g of yeast extract, and 2 g of peptone) while shaking at 200 rpm for 15 days at 27 °C. Strain CNQ-253 was cultured at 27 °C for six days while shaking at 215 rpm in 10 × 1 L volumes of the liquid medium A1Bfe+C (composed of 10 g of starch, 4 g of yeast extract, 2 g of peptone, 1 g of CaCO3, 40 mg of Fe2(S…	First, an organic liquid-liquid extraction with EtOAc was performed. The quinoline marinoterpin A was purified by C18 reversed-phase vacuum flash chromatography using a step-gradient solvent system consisting of MeOH and H2O. The fraction eluted with MeOH/H2O (100:0) was further fractionated by reversed-phase HPLC (Phenomenex Luna 10 μm, C18 250 × 10 mm column) using gradient elution from 70% to …	1H, 13C and 2D NMR (COSY, HMBC, ROESY and HMQC) data were recorded on a JEOL 500 MHz NMR spectrometer. The solvent used for the NMR was CD3OD and the residual CD3OD peak was used as reference. High-resolution mass spectra were obtained by a Thermo Finnigan MAT900XL instrument with an Agilent ESI-TOF detector. Low-resolution LC/MS spectra were recorded on a Hewlett-Packard HP1100 integrated LC/MS …	Column name, elution profile, brand and purity of used chemicals.	2D NMR, UV, IR, MS, optical rotation data	59
Nocarimidazoles C and D	Imidazole	Isolation from natural producer: chemical analysis.	Kocuria sp. T35-5	Seed culture: Marine Broth 2216 Production medium: A11M production medium consists out 0.2% glucose, 2.5% soluble starch, 0.5% yeast extract, 0.5% polypeptone, 0.5% NZ-amine, 0.3% CaCO3, and 1% Diaion HP-20	Organic liquid-liquid extraction with 1-butanol. Thereafter, repeated column chromatography was performed: a silica gel column using a mixture solvent of CHCl3/MeOH (1:0, 20:1, 10:1, 4:1, 2:1, 1:1, and 0:1, v/v), ODS column chromatography with a stepwise gradient of a MeCN/0.1% HCO2H aqueous solution followed by a preparative HPLC (Cosmosil AR-II, Nacalai Tesque Inc., 10 × 250 mm) with an isocrat…	1H (500 MHz), 13C NMR (125 MHz) and 2D (HSQC, HMBC and COSY) spectra were recorded on a Bruker AVANCE II 500 MHz NMR spectrometer in DMSO-d6 supplemented with a trace amount of trifluoroacetic acid. The signals of the residual solvent protons and carbon atoms were used as internal standards. HRESITOFMS spectra were obtained using a Bruker micrOTOF focus mass spectrometer. An Agilent HP1200 system…	Brand and purity the used chemicals, column names and brand.	2D NMR TOFMS, IF, UV ECD spectorocopic data	34
Dionemycin, 6-OMe-7′,7″-dichorochromopyrrolic acid	Bis-indole	Isolation from natural producer: chemical analysis.	Streptomyces sp. SCSIO 11791	Plate agar: modified ISP-2 agar plate (glucose 0.4%, yeast extract 0.4%, malt extract 1%, crude sea salt 3%, pH 7.4) Seed medium: modified ISP-4 medium (0.5% soluble starch, 0.05% yeast extract, 0.1% peptone, 0.1% K2HPO4, 0.1% MgSO4·7H2O, 0.2% (NH4)2SO4, 0.4% NaCl, 3% crude sea salt, 0.2% CaCO3, pH 7.4 Production medium: same as seed medium	Mycelia cake was extracted with acetone, the supernatant was extracted with butanone. Thereafter, repeated column chromatography was performed: 100-200 mesh silica gel column (Yantai Jiangyou Silica Gel Development Co., Ltd.) eluted with CHCl3/MeOH (100/0, 98/2, 96/4, 94/6, 92/8, 90/10, 80/20, 50/50, v/v), medium pressure liquid chromatography (MPLC) using CHEETAHTM MP200 (Agela Technologies) and…	1D and 2D NMR (HMBC) spectra were recorded on an Avance 500 spectrometer (Bruker) at 500 MHz for the 1H nucleus and 125 MHz for the 13C nucleus. As NMR solvent CD3OD was used and the residual CD3OD peak was used as reference. HRESIMS data were operated by using a MaXis quadrupole-time-of-flight mass spectrometer (Bruker). For dionemycin the UV (MeOH) λmax was measured at 442, 357, 287 and 217 nm,…	Brand and purity of the used chemicals. UV/IR equipment was not mentioned.	2D NMR only HMBC, UV, IR, MS	43
Loonamycin A - C	Indolocarbazole	Genome mining and salt supplementation.	Nocardiopsis flavescens NA01583	Production medium: IPS-2 medium with supplement of 4 g/L NaCl or NaBr.	Organic liquid-liquid extraction with MeOH. The crude extract was subjected to MPLC using an ODS column and an elution gradient of MeOH-H2O (10/90 to 100/0). Next, the desired fractions were further partitioned by a Sephadex LH-20 column using MeOH. Finally, to purify a semi-HPLC with 35% MeOH in 0.1% TFA/water system on an Agilent 1260 HPLC with an Agilent Eclipse XDB-C18 column (5 µm, 250×9.4 m…	All 1D and 2D NMR (HMBC, COSY, HSQC, NOESY and DEPT135) spectra were measured using a Bruker Avance 600 at 600 MHz for 1H and 150 MHz for 13C nuclei. The solvent that was used is DMSO-d6 and the residual DMSO-d6 peak was used as reference. High-resolution mass (HRESIMS) data were recorded on an Agilent 6530 TOF LC/MS spectrometer. Optical rotation value was recorded on a Rudolph Autopol IV automa…	Brand of columns, no IR measurments.	Chemicals used were of analytical grade. 2D NMR, MS, UV, optical rotation	48
Cyclo-(D-8-acetoxyl-Pro-L-Leu)	Diketopiperazine	Isolation from natural producer: chemical analysis.	Streptomyces sp. SCSIO 41400	Plate medium: LB agar plates Production medium: bean broth medium	Organic liquid-liquid extraction with EtOAc. Next, column chromatography was performed on silica gel (200–300 mesh, 100–200 mesh) (Qingdao Marine Chemical Factory, Qingdao, China) and eluted with a CH2Cl2/MeOH gradient system (100:0–0:100). Next, C18 reversed-phase column chromatography was conducted with a YMC C18 reversed-phase silica gel and eluted with H2O/MeOH, 95:5–0:100. Finally, semi-prep…	1H (700 MHz), 13C (175 Mhz) and 2D NMR (DEPT, HSQC, HMBC and NOESY) data were recorded on a BrukerAvance 700 MHz NMR spectrometer (Bruker, Fallanden, Switzerland). As deuterated solvent and internal standard CD3OD and TMS were used, respectively. HRESIMS data were recorded on Bruker micro TOF-QII mass spectrometer (Bruker, Fallanden, Switzerland). Optical rotations were obtained with a Perkine El…	Grade of the used chemicals is missing.	MS, ECD, UV, 2D NMR	58
Streptodiketopiperazines A and B	Diketopiperazine	Isolation from natural producer: chemical analysis.	Streptomyces sp. SY1965	Seed medium: Gauze′s liquid medium Production medium: Gauze’s liquid medium with sea salt	Mycelium and filtrate were extracted with EtOAc. The crude extract was subjected to repeated column chromatography: Octadecyl-functionalized silica gel (ODS, Cosmosil 75C18-Prep, Nacalai Tesque Inc., Japan) eluted with 30% MeOH, 50% MeOH, 70% MeOH, and 100% MeOH, Diaion HP-20 (Mitsubishi Chemical, Tokyo, Japan) eluted with water and MeOH and Sephadex LH-20 (Amersham Biosciences, Little Chalfont, …	1H (600 MHz), 13C (150 Mhz) and 2D NMR (gHMQC, gHMBC, and gCOSY) data were recorded on a JEOL 600 spectrometer. As deuterated solvent MeOH-d4 was used. HRESIMS data were measured using an Agilent 6230 Time of Flight Liquid Chromatography/Mass Spectrometry (TOF LC/MS) spectrometer. UV, IR, optical rotation and ECD spectra were recorded on a METASH UV-8000 (Shanghai METASH Instruments Co. Ltd., Sha…	Grade of the used chemicals is missing.	2D NMR, UV, IR, ECD, MS, X-ray	57
Cyclizidine J	Indolizidine	Isolation from natural producer: chemical analysis	Streptomyces sp. HNA39	Production medium: Gauze’s liquid medium	Organic liquid-liquid extraction with EtOAc was performed. Next, the crude extract was loaded on a silica gel column (100–200 and 300–400 mesh, Qingdao Haiyang Chemical Co., Qingdao, China) chromatography with a gradient elution with CH2Cl2/MeOH (100:0 to 10:1). Next, a semi-preparative HPLC (Agilent C18 column, 10 µm, 21.2 250 mm) was performed using 10–100% MeCN + 0.05% TFA (trifluoroacetic aci…	1H, 13C and 2D NMR (HMBC, COSY, HSQC and NOESY) data were recorded on Bruker Avance III 600 MHz spectrometers (Billerica, MA), TMS was used as internal standard and as deuterated solvent DMSO-d6 was used. For 1H NMR and 13C, 600 MHz and 150 MHz were applied, respectively. The high-resolution mass spectrum (HRESIMS) was measured using Agilent 6230 TOF LC/MS system mass spectrometer. UV was tested …	Purity and brand of used chemicals.	2D NMR, UV, IR, MS, optical rotation data, ECD	25
Actinozine A, thymidine-3-mercaptocarbamic acid and thymidine-3-thioamine	Diketopiperazine (actinozine A), pyrimidine (thymidine-3-mercaptocarbamic acid and thymidine-3-thioamine)	Isolation from natural producer: chemical analysis.	Streptomyces species Call-36	Production medium: ISP-2 containing 4.0 g of yeast extract, 10 g of malt extract and 4.0 g of dextrose and 3.3% sea salt in 1 L distilled water (pH 7.2).	Organic liquid-liquid extraction with EtOAc. The crude extract was subjected to repeated column chromatography: VLC using silica gel (Merck, 70-230 mesh ASTM) eluted with n-hexane/CH2Cl2/MeOH gradients and Sephadex LH-20 (0.25–0.1 mm, Pharmacia) with MeOH were used. Finally, HPLC purifications were performed on a semi-preparative HPLC column (RP18, 5 μm, ARII Cosmosil, 250 × 10 mm, Waters) eluted…	1H (600 MHz), 13C (150 MHz) and 2D NMR (HSQC, COSY, HMBC and ROESY) spectra were measured using a Bruker Avance DRX 600 MHz (Bruker, Rheinstetten, Germany). As NMR solvents DMSO-d6 or CDCl3 were used, the residual DMSO-d6 or CDCl3 peak was used as reference. Positive ion HRESIMS and MS/MS data were recorded on a Micromass Q-ToF equipped with leucine enkaphalin lockspray. Optical rotations were re…	Information about the used chemicals.	MS/MS, 2D NMR, MS, UV, IR, optical rotations, ECD	37
Photopiperazines A−D	Diketopiperazine	Isolation from natural producer: chemical analysis.	Streptomycetaceae AJS-327	Seed medium: seawater-based A1 medium (10 g of starch, 4g of yeast, 2 g of peptone, and 1 L of seawater) Production medium: same as seed medium	Organic liquid-liquid extraction with EtOAc. The crude EtOAc extract was subjected to a silica vacuum flash chromatography with a step gradient with dichloromethane and MeOH. Thereafter, a semi-preparative HPLC was performed with Phenomenex Luna C18 column (250 × 10, 10 µm) eluted with 30% to 60% MeCN/H2O.	1H (500 MHz), 13C (125 MHz) and 2D NMR (HMBC, COSY and HSQC) spectra were recorded on a JEOL 500 MHz NMR spectrometer. The solvent that was used is DMSO-d6 and the residual DMSO-d6 peak was used as reference. High-resolution ESI-TOF mass spectrometric data were obtained using an Agilent 6530 Accurate Mass Q-TOF mass spectrometer coupled to an Agilent 1260 LC system with a Phenomenex Luna C18 colu…	No information about the used chemicals. For photopiperazines C and D, no UV/IR spectra were measured.	2D NMR, UV, IR, MS	56
Chartrenoline	Piperidine	Isolation from natural producer: chemical analysis.	Streptomyces chartreusis NA02069	Seed medium: TSB medium (17.0 g tryptone, 3.0 g soytone, 2.5 g glucose, 5.0 g sodium chloride, 2.5 g Na2HPO4 in 1 L water, pH 7.0 Production medium: primary yeast 5 g/L, tomato paste 7.5 g/L, dextrin 40 g/L, pH =7	Organic liquid-liquid extraction with EtOAc. The crude EtOAc extract was subjected to a silica gel column chromatography with a gradient elution with CH2Cl2/MeOH (100:0 to 10:1). Thereafter, further fractionation was conducted by a Sephadex LH-20 column using MeOH. Finally, a purification step using HPLC on an Agilent 1200 HPLC with an Agilent Eclipse XDB-C18 column (5 μm, 250×9.4 mm) with a grad…	1H (600 MHz), 13C (150 MHz) and 2D NMR (HMBC, COSY, HSQC, NOESY and DEPT135) spectra were recorded on a Bruker Avance 600 spectrometer. As NMR solvent DMSO-d6 was used and the residual DMSO-d6 peak was used as reference. A high-resolution mass spectrum was obtained using an Agilent 6530 TOF LC-MS. UV data were recorded on a Nanodrop 2000c spectrometer (Thermo Scientific). For chartrenoline the UV…	Purity and brand of the used chemicals. Column name of the silica gel column.	2D NMR, MS, UV, IR, X-ray, optical rotation values	17
2-ethylhexyl 1H-imidazole-4-carboxylate	Imidazole	Isolation from natural producer: chemical analysis.	Verrucosispora sp. FIM06-0036	Seed medium: soluble starch 15 g, yeast powder 5 g, polypeptone 5 g, glucose 5 g, K2HPO4 0.5 g, MgSO4.7H2O 0.5 g, (NH4)2SO4 0.5 g, NaCl 0.5 g, CaCO3 1 g and seawater 1 L, pH 7.5 before sterilization, and was cultured at 3 °C for 4 days on a rotary shaker at 240 rpm. Production medium: peptone 2.0 g, molasses 5.0 g, sucrose 20.0 g, MgSO4.7H2O 0.2 g, FeSO.7H2O 0.1 g, CaCO3 5.0 g, KI 0.5 g and seawa…	Liquid-liquid extraction with EtOAc followed by column chromatography. First, a silica gel column ( 200–300 mesh, Qingdao Haiyang Chemical Co.) chromatography with a mixture of chloroform/MeOH (90:10, v/v) was performed followed by a TLC analysis. Thereafter, the desired fraction was subjected to Sephadex LH-20 (Amersham Biosciences, Uppsala, Sweden) and eluted with MeOH. Next, the fractions were…	1H (500 MHz), 13C (125 MHz) and 2D NMR (HMBC, COSY, HSQC, NOESY and DEPT135) spectra were recorded on a DRX-400 NMR spectrometer (Bruker BioSpin GmBH, Rheinstetten, Germany) using TMS as an internal standard and CDCl3 as NMR solvent. HR-TOF-MS was measured on a Q-TOF micro mass spectrometer (Agilent Technology, USA). ECD spectral data were measured to elucidate the structure.	Purity and brand the used chemicals and equipment for ECD. No UV, IR measurements.	2D NMR, MS, ECD	33
11457 A-B	Pyrimidine (11457 A), indole (11457 B)	Isolation from natural producer: chemical analysis.	Pseudonocardia sp. SCSIO 11457	Plate medium: yeast extract 4.0 g/L, glucose 4.0 g/L, malt extract 5 g/L, multi-vitamins 500 mL/L, sea salt 30.0 g/L, pH 7.0) agar plate for 4 days at 28 °C. Seed medium: TSB medium (tryptone 17.0 g/L, soya peptone 3.0 g/L, sodium chloride 5.0 g/L, dipotassim hydrogen phosphate 2.5 g/L, dextrose 2.5 g/L, sea salt 30.0 g/L, pH 7.0–7.5), which were incubated for 3 days at 28 °C, 200 rpm. Production…	Liquid-liquid extraction with EtOAc. The mycelia cakes were extracted four times with acetone. The crude extracts were subjected to normal phase silica gel column (100–200 mesh; 300-400 mesh, Jiangyou Silica gel development, Inc., Yantai, P. R. China) which was eluted with a gradient of CHCl3/MeOH (100/0, 1/1 and 0/100, v/v). Further purification was performed by Sephadex LH-20 (40–70 μm; Amersha…	1H (700 MHz), 13C NMR (175 MHz) and 2D NMR (HMBC, COSY, HSQC and NOESY) spectra were recorded on a Bruker AVANCE III HD 700 NMR spectrometer (BrukerBiospin GmbH, Rheinstetten, Germany) with tetramethylsilane as the internal standard and DMSO-d6 as NMR solvent. Deuterated NMR solvents were obtained from Cambridge Isotopes (Andover, MA, USA). Mass spectrometric data for HRESIMS were recorded on a q…	Purity of the used chemicals. No UV, IR measurments.	2D NMR, literature, MS	35
Streptoprenylindole A -C	Indole	Isolation from natural producer: chemical analysis.	Streptomyces sp. ZZ820	Plate medium: Gauze's agar plate Seed medium: sterile GYM liquid medium and then incubated at 28 °C for 3 days on a rotary shaker (180 rpm) to produce seed broth. Production medium: sterile SGYC medium	An extraction with meOH and EtOAc was performed. Next, the crude extract was loaded on a silica gel column (100–200, Qingdao Haiyang Chemical Co., Qingdao, China) eluted with mixed solvents of cyclohexane/EtOAc (10/1, 5/1, 3/1, 2/1, 1/1, v/v), followed by a TLC analysis. The fractions were further purified using CXTH LC-3000 preparative HPLC system (Beijing Chuangxin tongheng Science & Technology…	13C NMR (125 MHz), 1H NMR (500 MHz) and 2D NMR (HMBC, COSY, HSQC and DEPT) spectra were obtained using a Bruker 500 spectrometer or a JEOL 600 spectrometer. The solvent used for the NMR was MeOH-d4 and the residual MeOH-d4 peak was used as reference. HRESIMS data were acquired on an Agilent 6230 TOF LC/MS spectrometer. UV and IR spectra were measured using a METASH UV-8000 (Shanghai METASH Instru…	Grade of used chemicals is not mentioned.	2D NMR, UV, IR, MS, ECD	42
Phallusialides A−E	Pyrrole	MS-based metabolomics approach and medium supplementation.	Micromonospora sp.	Seed medium: ASW-A (20 g soluble starch, 10 g glucose, 5 g peptone, 5 g yeast extract, 5 g CaCO3 per liter of artificial seawater) Fermentation medium: seed medium + Diaion HP-20 (polystyrene)	The polystyrene HP-20 was filtered and extracted with acetone. Next, liquid-liquid extraction with 30% aqueous CH3OH and CHCl3 (1:1) was performed. Thereafter,CHCl3-soluble fraction wad loaded on Sephadex LH-20 column (3 cm diam. x 45 cm tall) chromatography. Finally, a reversed-phase HPLC using a Shimadzu Prominence HPLC system and a Phenomenex Luna C18 column (250 × 10 mm, 5 µm) was performed.	1H (600 MHz),13C (125 MHz) and 2D NMR (HMBC, COSY, NOESY, HSQC and ROESY) spectra were recorded on a Bruker Avance 600 MHz spectrometer with 1H{13C/15N} cryoprobe and a 500 MHz spectrometer with 13C/15N{1H} cryoprobe. The solvent used for the NMR was CD3OD and the residual CD3OD peak was used as reference. HRMS and MS/MS data were obtained using a Bruker MaXis 4G QTOF mass spectrometer. ECD spect…	Information about the used chemicals.	2D NMR, UV, IR, MS, MS/MS, ECD	29
Streptoglutarimides A−J	Glutarimide	Isolation from natural producer: chemical analysis.	Streptomyces sp. ZZ741	Plate medium: Gauze’s solid medium Seed medium: Gauze’s liquid medium Production medium: rice medium (40 g rice and 60 mL artificial seawater)	Organic liquid-liquid extraction with EtOAc. Next, the crude extract was separated by repeated column chromatography: ODS (Cosmosil 75C18-Prep, Nacalai Tesque Inc.) column with an elution gradient of MeOH, Sephadex LH-20 (GE Healthcare) column using an isocratic 50% MeOH elution profile. TLC-analysis was conducted to verify the fractions. Finally, the fractions were subjected to a preparative HPL…	1H (600 MHz) and 13C (150 MHz) and 2D NMR spectra (HMBC, COSY, NOESY and HSQC) were recorded on a JEOL 600 spectrometer. The solvent used for the NMR was DMSO-d6 and the residual DMSO-d6 peak was used as reference. HRESIMS data were obtained from an Agilent 6230 TOF LC-MS. X-ray diffraction analysis was carried out on an Xcalibur Atlas Gemini Ultra diffractometer (Agilent Technologies) with Cu Kα…	Information about the used chemicals.	2D NMR, UV, IR, MS, X-ray, ECD, optical rotations	20
Convolutamydine F and saccharomonosporine A	Indole	Co-cultivation.	Saccharomonospora sp. UR22 and Dietzia sp. UR66	Co-cultering: ISP-2 medium	Organic liquid-liquid extraction with EtOAc followed by repeated column chromatography: Sephadex LH-20 column (32-64 μm, 100 x 25 mm, Fluka®) eluting with MeOH/H2O (90:10%), C18 reversed-phase column chromatography (0.04–0.063 mm, 50 × 10 mm, Merck®) isocratic elution using acetonitrile/water (40:60). Further purification was performed by preparative TLC on (20 cm × 20 cm) silica gel plates devel…	1H (400 MHz), 13C (100 MHz) and 2D NMR (HMBC, COSY, NOESY and HSQC) spectra were recorded on Bruker Avance III 400 MHz (Bruker AG, Switzerland) with BBFO Smart Probe and Bruker 400 AEON Nitrogen-Free Magnet. Tetramethylsilane was used as the internal standard, DMSO-d6 was used as NMR solvent. High-resolution mass spectrometric data were measured using a Thermo Instruments MS system coupled to a T…	/	2D NMR, UV, IR, MS, ECD, optical rotation values	41
Anthranosides C	Indole	Selection based on HPLC-UV profile.	Streptomyces sp. CMN-62	Production medium: liquid medium containing soluble starch 1%, yeast extract 1%, KH2PO4 0.05%, corn syrup 0.3%, glucose 2%, MgSO4 · 7H2O 0.05%, beef extract 0.3%, CaCO3 0.2% and sea-water then adjusting the pH to 7.0.	Organic liquid-liquid extraction with EtOAc. For the isolation, different chromatography steps were performed. First, the crude extract was loaded on a silica gel (200–300 mesh, Qingdao Marine Chemical Factory) liquid chromatography using stepwise gradient elution with the mixtures of petroleum ether-CHCl3-MeOH. Next, the desired fractions were subjected to Sephadex LH-20 (Amersham Biosciences) c…	1H (600 MHz) and 13C (150 MHz) 2D NMR (COSY, HMBC, NOESY and DEPT) spectra were measured using a JEOL JNM-ECP 600 and Agilent 500 MHz spectrometers. TMS was used as internal standard and DMSO-d6 as NMR solvent. HRESIMS spectra were measured using a Thermo Scientific LTQ Orbitrap XL mass spectrometer. Specific rotations were obtained on a JASCO P-1020 digital polarimeter. UV spectra were measured …	Information about the chemicals.	X-ray, 2D NMR, UV, IR, MS, optical rotations	40
Isotirandamycin B	Pyrrolidine	Isolation from natural producer: chemical analysis.	Streptomyces sp. SCSIO 41399	Production medium: liquid medium (200 mL/flask) composed of soluble starch (25 mL/L), soybean powder (20 g/L), MgSO4·7H2O (0.6 g/L), CaCO3 (0.2 g/L) and sea salt (10 g/L).	Organic liquid-liquid extraction with EtOAc. The EtOAc extract was fractionated by VLC on a C18 reversed-phase silica gel H (200–300 mesh, Qingdao Marine Chemical Factory) using step gradient elution with MeOH–H2O (5–100%) followed by a TLC analysis. Next, further fractionation was done by Sephadex LH-20 (Amersham Biosciences, Sweden) and HPLC over ODS column (YMC-pack ODS-A, 10 × 250 mm, 5 μm).	1H ( 500 MHz), 13C NMR (125 MHz) and 2D-NMR (HMQC, COSY, HMBC, NOESY and DEPT) spectra were measured using the Avance III HD 700 MHz or the Avance-500 MHz spectrometer (Bruker). The solvent used for the NMR was CD3OD and the residual CD3OD peak was used as reference. HRESIMS and ESIMS spectra data were measured using a MaXis quadrupole-time-of-flight mass spectrometer and anamaZon SL ion trap mas…	No IR measurements.	2D NMR, UV, MS, optical rotations	31
Maculosin-O-alfa-L-rhamnopyranoside	Diketopiperazine	Isolation from natural producer: chemical analysis.	Streptomyces sp. ZZ446	Plate medium: Gauze's agar Seed medium: 2216E liquid medium Production medium: The seed broth (0.3 mL) was inoculated into 2216E solid medium with sea salt in petri dishes.	The solid medium was first cut into pieces and extracted with MeOH. Thereafter, a combination of column chromatography: octadecyl-functionalized silica gel (ODS, Cosmosil 75C18-Prep, Nacalai Tesque Inc., Japan) eluted with 30%, 50%, 70%, and 100% MeOH and Sephadex LH-20 (GE Healthcare, Sweden) eluted with 40% MeOH. Finally, HPLC on an Agilent 1260 HPLC system using an Agilent Zorbax SB-C18 column…	1H, 13C and 2D NMR (COSY and HMBC) spectra were measured using a Bruker 500 spectrometer using standard pulse programs and acquisition parameters. As NMR solvent DMSO-d6 was used. HRESIMS spectra data were recorded on an Agilent 6230 TOF LC/MS spectrometer. METASH UV-8000 spectrometer (Shanghai METASH Instruments Co. Ltd., China) and a NICOLET iS 10 FT-IR spectrometer (Thermo Scientific) were use…	Grade of the used chemicals is missing.	2D NMR, UV, IR, MS, optical rotations	55
Pyrizomicin A and B	Thiazolyl pyridine	Isolation from natural producer: chemical analysis and PC screening.	Lechevalieria aerocolonigenes K10-0216	Seed medium: 2.4% starch, 0.1% glucose, 0.3% meat extract, 0.5% yeast extract, adjusted to pH 7.0 before sterilization Production medium: 2% soluble starch, 0.5% glycerol, 1.0% defatted wheat germ, 0.3% meat extract, 0.3% dry yeast, 0.3% CaCO3	The supernatant was extracted with EtOAc followed by a concentration step in vacuo. Next, the crude extract was loaded on a silica gel 60 N (60 i.d. × 200 mm; Kanto Chemical Co., Inc., Tokyo, Japan) flash chromatography and eluted with a stepwise gradient of n-hexane-EtOAc-CHCl3-MeOH. Finally, HPLC was performed on an Inertsil ODS-4 column (14 i.d.× 250 mm; GL Sciences Inc., Tokyo, Japan) with 80…	1H (400 MHz) and 13C (100 MHz) and 2D NMR (HMBC, COSY and HSQC) spectra were recorded on Agilent Technologies NMR System 400 (Agilent Technologies, Santa Clara, CA, USA). As NMR solvent CD3OD was used. JEOL JMS-700 MStation (JEOL Ltd., Tokyo, Japan) was used to measure LC-ESI-MS spectra. IR and UV spectra were recorded on a Horiba FT-710 Fourier transform IR spectrometer (Horiba Ltd, Kyoto, Japan…	Information about the used chemicals.	2D NMR, UV, IR, MS	63
Streptopyrazinones A−D	Diketopiperazine	Isolation from natural producer: chemical analysis , ten different media were used to culture this marine actinomycete strain ZZ446 to induce different silent gene clusters to express.	Streptomyces sp. ZZ446	Plate medium: Gauze's agar Seed medium: 2216E liquid medium Production medium: seed broth inoculated in different media: Gauze's medium (a), potato medium (b), 2216 E medium (c), starch casein medium (d), glycerol arginine medium (e), Gauze's medium with sea salt (f), potato medium with sea salt (g), 2216 E medium with sea salt (h), soluble starch casein medium with sea salt (i), and glycerol arg…	First, column chromatography was performed using Diaion HP-20 column (Mitsubishi Chemical, Japan) eluted with water and 100% MeOH. Next, the crude extract was fractionated with cyclohexane, ethyl acetate and n-butanol. Thereafter, octadecyl-functionalized silica gel (ODS, Cosmosil 75C18-Prep, Nacalai Tesque Inc., Japan) with gradient elution of 40–100% MeOH was performed. Finally, a preparative H…	1H (500 MHz), 13C (125 MHz) and 2D NMR (HMBC and HSQC) spectra were recorded on a Bruker 500 spectrometer. The solvent used for the NMR was DMSO-d6 and the residual DMSO-d6 peak was used as reference. HRESIMS data were recorded on an Agilent 6230 TOF LC/MS spectrometer. UV spectra were measured using a METASH UV-8000 (Shanghai METASH Instruments Co. Ltd., China). Optical rotation and ECD spectra …	No IR measurements and grade of used chemicals is not mentioned.	2D NMR, MS, UV, X-ray, ECD, optical rotations	54
Cyclizidine B-I	Indolizidine	Isolation from natural producer: chemical analysis.	Streptomyces sp. HNA39	Plate medium: Gauze’s solid medium Production medium: Gauze’s liquid medium	Organic liquid-liquid extraction with EtOAc. Next, the crude extract was fractionated using silica-gel column chromatography (CC, 100−200 or 300−400 mesh, Qingdao Haiyang Chemical Company, Qingdao, China) eluted with CH2Cl2/MeOH (50:1, 30:1, 20:1, 10:1, 5:1, 1:1, and 0:1) and a Sephadex LH-20 (Amersham Pharmacia Biotech, Little Chalfont, U.K.) column chromatography using MeOH and further purified…	1H (600 MHz), 13C (150 MHz) and 2D NMR (HMBC, COSY, HSQC and NOESY) spectra were recorded on a Bruker AV III instrument using TMS as an internal standard. As NMR solvents methanol-d4 and DMSO-d6 were used. An Agilent 1260 HPLC6230 TOF tandem spectrometer (Santa Clara, CA) was used to obtain high-resolution mass data. Optical rotations and UV spectra were measured using a JASCO DIP-370 digital pol…	Information about the used chemicals.	2D NMR, MS, UV, IR, ECD	23
3-hydroxy-K252d	Indolocarbazole	Precursor-directed biosynthesis.	Streptomyces strain OUCMDZ-3118	Production medium: culture medium (2 g soluble starch , 5 g 5-hydroxy-L-tryptophan, 5 g yeast extract, 15 g soybean meal, 4 g NaCl, and 4 g CaCO3 dissolved in 1 L of sea water)	Organic liquid-liquid extraction with EtOAc. Thereafter, repeated column chromatography: Sephadex LH-20 (Amersham Biosciences, Uppsala, Sweden) eluting with CH2Cl2–MeOH (1:1), VLC with a silica gel H (Qingdao Marine Chemical Factory, Qingdao, China) using petroleum ether–CH2Cl2 (1:1, 0:1) and thereafter CH2Cl2–MeOH (100:1, 50:1, 30:1, 20:1,10:1, 5:1, 1:1) as eluent. Finally, HPLC with an ODS colu…	1H and 13C and 2D NMR (HMBC, COSY and HSQC) spectra were measured using a JEOL JNM-ECP 600 (JEOL, Tokyo, Japan) or a Bruker Avance 500 spectrometer (Bruker, Fallanden, Switzerland). As NMR solvent DMSO-d6 was used and the residual DMSO-d6 peak as reference. A Q-TOF Ultima Global GAA076 LC mass spectrometer ( Waters Asia, Ltd., Singapore) was used to measure HRESIMS spectra. UV and IR were measure…	Grade of the used chemicals is missing.	2D NMR, MS, UV, IR, ECD	47
12-N-methyl-k252c	Indolocarbazole	Isolation from natural producer: chemical analysis.	Streptomyces sp. A22	Plate medium: Gauze’s solid medium Seed medium: Gauze’s liquid medium Production medium: 40 g of sterilised rice in 60 mL salt water (25 g sea salt per litre)	Organic liquid-liquid extraction with EtOAc. Thereafter, repeated column chromatography was performed with: silica gel (100–200, 300–400 mesh, Qingdao Haiyang Chemical Co., Qingdao, China) and Sephadex LH-20 (Uppsala, Sweden) eluted with an H2O/0–100% MeOH system. TLC analysis was performed on silica gel plates (GF-254, Qingdao Haiyang Chemical Co., Qingdao, China). Finally, a preparative HPLC wa…	1H (400 MHz) and 13C (100 MHz) and 2D NMR (HMBC, COSY and HSQC) spectra were recorded on an Avance III 400 spectrometer (Bruker). As NMR solvent DMSO-d6 was used. As internal standard TMS was used. Agilent 6230 TOF LC/MS system mass spectrometer was used to measure HRESIMS spectra. UV and IR were measured using a METASH UV-8000s (Shanghai METASH Instruments Co. Ltd., China) and a Bruker Tensor27 …	Purity and brand of solvents. HPLC no information about column.	2D NMR, MS, UV, IR, optical rotations	46
Strepchazolin A-B	Piperidine	Isolation from natural producer: chemical analysis + environmental screening (unique environments may lead to unique secondary metabolites).	Streptomyces chartreusis NA02069	Plate medium: 4 g yeast extract, 4 g glucose, 10 g malt extract, 27 g sea salt in 1 L water. Production medium: The actinomycete strain was cultured at 28 °C with 130 rpm agitation in YEME medium (20 L) medium. YEME medium: 10 g/L glucose monohydrate, 340 g/L sucrose, 5 g/L bacteriological peptone, 3 g/L malt extract, 3 g/L yeast extract and MgCl2.6H20 (2.5 M) 2 mL/L. Seed medium: Tryptone Soya B…	Organic liquid-liquid extraction with EtOAc. Thereafter, a repeated column chromatography over silica gel (200–300 mesh, Qingdao Marine Chemical Company, China) eluted with a mixture of petroleum ether-ethyl acetate and CH2Cl2-MeOH, Sephadex LH-20 (GE Biotech, USA), octadecylsilane (ODS) with H2O-MeOH. Finally, Semi-preparative RP-HPLC with MeOH/H2O was performed using an Eclipse XDB-C18 column (…	1H (600 MHz), 13C (150 MHz) and 2D NMR (HMBC, COSY, HSQC and NOESY) spectra were recorded on a Bruker DRX-600 spectrometer. As NMR solvent methanol-d4 was used. As internal standard TMS was used. Agilent 6250 TOF LC-MS instrument was used to measure HRESIMS spectra. To elucidate the structure, single-crystal X-ray diffraction analysis on a Cu Kα radiation was performed. Optical rotation was recor…	No information about equipment UV. No IR measurements.	2 D NMR, UV, MS, X-ray, optical rotations	15
4-methoxy-2H-isoquinolin-1-one	Isoquinoline	Isolation from natural producer: chemical analysis.	Nocardiopsis lucentensis sp. ASMR2	Production medium: modified rice medium, consisting of 100 g of commercial rice; 150 mL of distilled water/seawater (1:1) supplemented with 0.4% yeast extract, and 1% malt extract.	Two organic liquid-liquid extractions: one with MeOH and one with EtOAc. Next, column chromatography on silica gel 60 (0.040–0.063 mm, Merck, Darmstadt, Germany) with a cyclohexane-CH2Cl2-MeOH gradient was performed. Next, a Sephadex LH-20 (GE Healthcare, Little Chalfont, UK) eluted with CH2Cl2-40% MeOH was performed. TLC analysis was done with precoated Merck silica gel 60 PF254+366.	1H (500 MHz), 13C (125 MHz) and 2D NMR (HMBC, COSY, HMQC and DEPT) spectra were recorded on Bruker Avance DRX 500 and DRX 600 MHz spectrometers (Bruker BioSpin, Billerica, MA, USA). As NMR solvent CD3OD was used and the residual CD3OD peak as reference. GCT Premier Spectrometer (Waters, Milford, MA, USA) was used to measure HRESIMS spectra. Spectro UV/Vis Double Beam PC8 scanning auto Cell UVD-32…	Information about the used chemical compounds. No IR measurements.	2D NMR, MS, UV	61
Microindolinone A	Indole	Isolation from natural producer: chemical analysis.	Microbacterium sp. MCCC 1A11207	Seed medium: A3 medium compositing with 15 g bacterial peptone, 5 g soybean peptone, 15 g soluble starch, 30 g marine salt, and 1 L tap water. Production medium: same as seed culture.	The supernatant was extracted with EtOAc and the mycelium was extracted with MeOH. Isolation was done by repeated column chromatography over silica gel (Qingdao Marine Chemistry Co. Ltd., Qingdao, China) eluted with PE–acetone (3:1), ODS (50 µm, Daiso, Japan) and Sephadex LH-20 (Amersham Pharmacia Biotech AB, Uppsala, Sweden) eluted with MeOH.	1H (400 MHz), 13C (100 MHz) and 2D NMR (HMBC and COSY) spectra were measured using a Bruker 400 MHz spectrometer. As NMR solvent and reference DMSO-D6 was used. Xevo G2 Q-TOF mass spectrometer (Waters) was used to measure HRESIMS spectra. Optical rotations were recorded on a Rudolph IV Autopol automatic polarimeter.	Information about the used chemical compounds. No IR, UV measurements.	2D NMR, optical rotations, MS	39
Spiroindimicins E and F	Bisindole pyrrole	Genomics-metabolics profiling.	Streptomyces sp. MP131-18	Seed medium: mannitol soy flour agar (MS agar) and TSB with glass beads. Production medium: SG medium.	Organic liquid-liquid extraction: biomass with acetone:methanol 1:1, cultural liquid with EtAOc. Extracts were fractionated in two steps: size-exclusion chromatography using a Sephadex LH-20 column (Sigma-Aldrich) eluted with meOH followed by a preparative HPLC (Agilent 1100 Series, Agilent Technologies and Dionex UltiMate 3000, Thermoscientific) using NUCLEODUR® C18 HTec column (250 × 10 mm, 5 μ…	1H and 13C and 2D NMR (HMBC, HSQC and COSY) spectra were measured using a Bruker Ascend 700 MHz. As NMR solvent and reference deuterated MeOD4 was used. MaXis 4 G hr-ToF ultrahigh-resolution mass spectrometer (Bruker Daltonics, Germany) using the Apollo II ESI source was used to obtain HRESIMS spectra. UV spectra were obtained using a DAD detector at 280 nm.	Information about the used chemicals. No IR measurements.	2D NMR, MS, UV	62
Geranylpyrrol A and piericidin F	Pyrrole (geranylpyrrol A) and pyridine (piericidin F)	Mutation + guided by UPLC-MS spectrometry.	Streptomyces sp. CHQ-64	Production medium: culture medium comprising 1% glucose, 2% dextrin hydrate, 1.5% starch, 1% pharma medium, 0.5% fish meal, 0.2% yeast power, and 0.3% calcium carbonate, pH = 7.0 (in seawater).	Broth was extracted with EtOAc. Thereafter, the crude extract was fractionated by repeated column chromatography including silica gel (100−200 mesh, 200−300 mesh, Qingdao Marine Chemical Inc.) using a stepped gradient elution of MeOH−CH2Cl2, Sephadex LH-20 (Amersham Biosciences) and semi-preparative HPLC using an ODS column (YMC-Pack ODS-A, 10 × 250 mm, 5 μm) eluted with 80:20 MeOH−H2O and 50:50 …	1H (400 MHz), 13C (100 MHz) and 2D NMR (HMBC, COSY, gHSQC and DEPT) spectra were measured using an Agilent 500 MHz DD2 spectrometer (Agilent, Beijing, China). As NMR solvent DMSO-d6 and CDCl3 were used and the residual DMSO-d6 and CDCl3 peak as reference. Thermo Scientific LTQ Orbitrap XL mass spectrometer was used to obtain HRESIMS spectra. Optical rotations were recorded on a JASCO P-1020 digit…	Information about the used chemical products.	2D NMR, MS, optical rotations, UV, CD	27
Nocazines F + G	Diketopiperazine	Isolation from natural producer: chemical analysis.	Nocardiopsis sp. YIM M13066	Production medium: MP agar media	Organic liquid-liquid extraction with EtOAc–MeOH. The extract was subjected to column chromatography over Sephadex LH-20 (25–100 μm; GE Healthcare, Sweden; column dimensions: 200 × 20 mm) eluted with MeOH followed by TLC analysis. Thereafter, MPLC over RP-18 silica gel was performed. Finally, HPLC (SunFire Prep C18 OBD, 19 × 150 mm) eluted with 40% acetonitrile was conducted.	1H (400 MHz), 13C (100 MHz) and 2D NMR (HMBC, COSY, HSQC and NOESY) spectra were measured. The NMR solvent used was DMSO-d6 and CDCl3. The structure was elucidated by HRESI-MS data.	Information about the used chemical products. no UV detection. IR measurements but no information about the equipment.	2D NMR, MS, IR	53
Anandins A and B	Pyrrole	Isolation from natural producer: chemical analysis.	Streptomyces anandii H41-59	Seed medium: yeast powder 30 g, corn starch 30 g, crude salt 2.5 g, CaCO3 1.5 g, KNO3 1 g, MgSO4 0.6 g, K2HPO4 0.9 g, FeSO4 0.02 g, H2O 1 L, adjusting pH to 7.4 with NaOH solution.	Organic liquid-liquid extraction with EtOAc followed by repeated column chromatography: silica gel column (300–400 mesh, Qingdao, China) eluted with petroleum ether-EtOAc (10:0, 9:1, 8:2, 7:3, 6:4, 5:5, 4:6, 2:8 and 0:10 (v/v) followed by a TLC analysis. Next, a Sephadex LH-20 (25–100 mm, Pharmacia, Uppsala, Sweden) eluted with CH2Cl2-MeOH, 1:1. Finally, a semi-preparative RP-HPLC on an Agilent 1…	1H (300 MHz), 13C (75 MHz) and 2D NMR (HMBC, COSY, HSQC, NOESY and DEPT) spectra were recorded on a Bruker AV-300 and AV-600 spectrometer (Bruker Instrument, Inc., Zurich, Switzerland). As NMR solvent CD3COCD3 was used and the residual CD3COCD3 peak as reference. An Agilent 6210 LC/MSD TOF mass spectrometer (Agilent Technologies, Santa Clara, CA, USA) was used to obtain HRESIMS spectra. UV and IR…	Information about the used chemical compounds.	2D NMR, MS, UV, IR, X-ray, optical rotations	30
Streptopertusacin A	Indolizine	Different culture media were used to obtain novel secondary metabolites.	Streptomyces sp. HZP-2216E	Seed medium: GYM liquid media Production medium: GYM solid medium	Organic liquid-liquid extraction with MeOH. Next, column chromatography using Diaion HP-20 (Mitsubishi Chemical, Japan) eluting with 30%, 70% and 100% MeOH and Octadecyl-functionalized silica gel (ODS, Cosmosil 75C18-Prep, Nacalai Tesque Inc., Japan) were performed. Finally, HPLC on an Agilent 1260 HPLC system using an Agilent column (Zorbax SB-C18, 250 × 9.4 mm, 5 μm) was conducted using 55% MeO…	1H (500 MHz), 13C (125 MHz) and 2D NMR (HMBC, COSY, HSQC and NOESY) spectra were recorded on a Bruker 500 spectrometer. As NMR solvent DMSO-d6 was used and the residual DMSO-d6 peak as reference. An Agilent 6230 TOF LC/MS spectrometer was used to obtain HRESIMS and MS/MS spectra. UV spectra were obtained using a METASH UV-8000 (Shanghai METASH Instruments Co. Ltd., China). For streptopertusacin A…	IR equipment and chemical product information is missing.	2 D NMR, MS/MS, CD, UV, IR, optical rotations	22
